# Supplementary material for: Sarcopenia and Treatment Toxicity in Older Adults Undergoing Chemoradiation for Head and Neck Cancer: Identifying Factors to Predict Frailty
Source: Cancers (Basel). 2022 Apr 22;14(9):2094. doi: 10.3390/cancers14092094 (PMC9103923; doi:10.3390/cancers14092094)
Supplement: Supplementary file 1 [file cancers-14-02094-s001.zip]

Archive with 1 entries (1 files):
- cancers-1677164-supplementary.pdf
